# Supplementary material for: Rate and success of study replication in ecology and evolution
Source: PeerJ. 2019 Sep 10;7:e7654. doi: 10.7717/peerj.7654 (PMC6743472; doi:10.7717/peerj.7654)
Supplement: Supplemental Information 1 [file peerj-07-7654-s001.txt]

Rate and success of study replication in ecology and evolution
Clint D. Kelly 

PeerJ 2019 

A list of 160 Ecology, Evolution, Behavior, and Systematics journals dowloaded from PubMed on 4 June 2017 and text-mined for the use of the word "replic*". 

AAPS_PharmSciTech
Acta_Ethol
Acta_Zool
Afr_J_Ecol
Alp_Bot
Am_J_Primatol
Amphib_Reptile_Conserv
Anat_Rec_(Hoboken)
Anim_Behav
Anim_Cogn
Antarct_Sci
Appl_Plant_Sci
Aquat_Sci
Archaea
Arthropod_Plant_Interact
Arthropod_Struct_Dev
Austral_Ecol
Behav_Ecol
Behav_Ecol_Sociobiol
Behav_Genet
Biochem_Genet
Biodivers_Conserv
Biol_Conserv
Biol_Direct
Biol_Invasions
Biol_J_Linn_Soc_Lond
Biol_Rhythm_Res
Biologia_(Bratisl)
BMC_Biol
BMC_Ecol
BMC_Evol_Biol
Bot_J_Linn_Soc
Cladistics
Conserv_Biol
Conserv_Genet
Conserv_Genet_Resour
Curr_Opin_Insect_Sci
Divers_Distrib
Ecography_(Cop
Ecohydrology
Ecol_Evol
Ecol_Freshw_Fish
Ecol_Indic
Ecol_Lett
Ecol_Psychol
Ecology
Ecosystems
Entomol_Exp_Appl
Environ_Entomol
Environ_Microbiol
Environ_Microbiol_Rep
Ethol_Ecol_Evol
Ethology
EvoDevo
Evol_Appl
Evol_Bioinform_Online
Evol_Biol
Evol_Dev
Evol_Ecol
Evol_Hum_Behav
Evolution
Fish_Fish_(Oxf)
Flora
Folia_Primatol_(Basel)
Front_Zool
Funct_Ecol
Fungal_Biol
Fungal_Divers
Fungal_Ecol
Gene_Regul_Syst_Bio
Genetics
Genome_Biol
Genome_Biol_Evol
Geobiology
Glob_Ecol_Biogeogr
Glob_Ecol_Conserv
Grana
Hum_Nat
Ibis_(Lond_1859)
IMA_Fungus
Infection
Insect_Sci
Insectes_Soc
Int_J_Biol_Sci
Int_J_Primatol
Int_J_Syst_Evol_Microbiol
ISME_J
J_Anat
J_Anim_Ecol
J_Biogeogr
J_Biol_Dyn
J_Chem_Ecol
J_Comp_Physiol_A_Neuroethol_Sens_Neural_Behav_Physiol
J_Comp_Physiol_B
J_Comp_Psychol
J_Ecol
J_Ethol
J_Evol_Biol
J_Exp_Biol
J_Exp_Mar_Bio_Ecol
J_Exp_Psychol_Anim_Learn_Cogn
J_Exp_Zool_A_Ecol_Genet_Physiol
J_Exp_Zool_B_Mol_Dev_Evol
J_Fish_Biol
J_Hum_Evol
J_Insect_Behav
J_Invertebr_Pathol
J_Mamm_Evol
J_Mammal
J_Mol_Evol
J_Plankton_Res
J_Wildl_Manage
J_Zool_(1987)
Lethaia
Life_(Basel)
Mamm_Rev
Mar_Biol
Mar_Ecol_Prog_Ser
Med_Vet_Entomol
Methods_Ecol_Evol
Microb_Ecol
Microbes_Environ
Mol_Ecol
Mol_Ecol_Resour
Mol_Phylogenet_Evol
mSystems
Mycol_Prog
Mycorrhiza
Oecologia
Oikos
Orig_Life_Evol_Biosph
Palaeontology
Paleobiodivers_Paleoenviron
Paleobiology
Persoonia
Physiol_Entomol
PhytoKeys
Phytotaxa
Plant_Biol_(Stuttg)
Plant_Syst_Evol
Plants_(Basel)
PLoS_Comput_Biol
PLoS_Genet
Proc_Biol_Sci
Psyche_(Camb_Mass)
Quat_Sci_Rev
Remote_Sens_Ecol_Conserv
Rev_Palaeobot_Palynol
Syst_Appl_Microbiol
Syst_Biodivers
Syst_Biol
Syst_Entomol
Theor_Popul_Biol
Trends_Ecol_Evol
Weed_Res
Wetl_Ecol_Manag
Zookeys
Zool_J_Linn_Soc
Zool_Scr
Zootaxa
